# Supplementary material for: Inhibition of CXCR4 Enhances the Efficacy of Radiotherapy in Metastatic Prostate Cancer Models
Source: Cancers (Basel). 2023 Feb 6;15(4):1021. doi: 10.3390/cancers15041021 (PMC9954510; doi:10.3390/cancers15041021)
Supplement: Supplementary file 1 [file cancers-15-01021-s001.zip]

Archive with 1 entries (1 files):
- cancers-1901907-supplementary.pdf
